# Supplementary material for: Pathological classification of human iPSC-derived neural stem/progenitor cells towards safety assessment of transplantation therapy for CNS diseases
Source: Mol Brain. 2016 Sep 19;9:85. doi: 10.1186/s13041-016-0265-8 (PMC5027634; doi:10.1186/s13041-016-0265-8)
Supplement: Additional file 2: Table S1. — Gene expression profile correlation coefficients. (XLSX 46 kb) [file 13041_2016_265_MOESM2_ESM.xlsx]

## Sheet: Sheet1
Table S1: Gene expression profile correlation coefficients
1210B2_1_EB	1210B2_1_EB
1210B2_1_NR	0.979229	1210B2_1_NR
1210B2_2_EB	0.978979	0.979862	1210B2_2_EB
1210B2_2_NR	0.975825	0.986801	0.986648	1210B2_2_NR
1231A3_1_EB	0.938495	0.968327	0.961737	0.984084	1231A3_1_EB
1231A3_1_NR	0.981244	0.986775	0.96782	0.973733	0.946532	1231A3_1_NR
1231A3_2_EB	0.96432	0.9809	0.981142	0.989267	0.980634	0.956457	1231A3_2_EB
1231A3_2_NR	0.9767	0.985472	0.983649	0.996012	0.97794	0.975433	0.988037	1231A3_2_NR
1201C1_1_EB	0.935722	0.960169	0.965527	0.973966	0.979959	0.939316	0.96872	0.967776	1201C1_1_EB
1201C1_1_NR	0.959717	0.968977	0.972347	0.973365	0.95729	0.957532	0.966713	0.968755	0.973066	1201C1_1_NR
1201C1_2_EB	0.948677	0.954615	0.955876	0.959013	0.941612	0.941207	0.963989	0.957783	0.953621	0.975861	1201C1_2_EB
1201C1_2_NR	0.963071	0.96059	0.969099	0.971252	0.947882	0.950358	0.96664	0.971874	0.95462	0.976088	0.982721
EB- and NR-NSPCs derived from the same iPSCs showed expression profiles that closely resembled each other
