# Supplementary material for: Pathological classification of human iPSC-derived neural stem/progenitor cells towards safety assessment of transplantation therapy for CNS diseases
Source: Mol Brain. 2016 Sep 19;9:85. doi: 10.1186/s13041-016-0265-8 (PMC5027634; doi:10.1186/s13041-016-0265-8)
Supplement: Additional file 3: Table S2. — Karyotype analysis results of NSPCs using conventional giemsa staining and G-banding. (XLSX 43 kb) [file 13041_2016_265_MOESM3_ESM.xlsx]

## Sheet: Sheet1
Table S2: Karyotype analysis results of NSPCs using conventional giemsa staining and G-banding
Cell	Conventional giemza staining									G-banding	Additionally	Assesment
1210B2_EB	chromosome number	43	44	45	46	47	48	49		46,XX,inv(9)(p12q13)[24]	none	clonal abnormality was not detected
	specimen (50)	0	0	4	45	1	0	0
1210B2_NR	chromosome number	43	44	45	46	47	48	49		46,XX,inv(9)(p12q13)[22]	none	clonal abnormality was not detected
	specimen (50)	0	0	0	47	2	1	0
1231A3_EB	chromosome number	43	44	45	46	47	48	49		46,XX,inv(9)(p12q13)[24]	44,XX,-5,inv(9)(p12q13),-22[1]	clonal abnormality was not detected
	specimen (50)	0	0	1	46	3	0	0			47,XX,inv(9)(p12q13),+mar[1]
1231A3_NR	chromosome number	43	44	45	46	47	48	49		46,XX,inv(9)(p12q13)[13]	46,XX,inv(9)(p12q13),+10,-15[1]	abnormal karyotype
	specimen (50)	0	1	0	35	10	2	2		46,XX,+2,del?(7)(p15),inv(9)(p12q13),-10[1]		(chromosome 2 gain)
										47,XX,+2,inv(9)(p12q13)[4]
										48,XX,+2,+8,inv(9)(p12q13)[1]
1201C1_EB	chromosome number	43	44	45	46	47	48	49		46,XX,inv(9)(p12q13)[23]	none	clonal abnormality was not detected
	specimen (50)	0	1	2	46	1	0	0
1201C1_NR	chromosome number	43	44	45	46	47	48	49		46,XX,inv(9)(p12q13)[20]	43,XX,-9,inv(9)(p12q13),-12,-18[1]	clonal abnormality was not detected
	specimen (50)	1	2	2	44	1	0	0			43,XX,-9,-14,-20[1]
											44,XX,-1,-6,inv(9)(p12q13)[1]
In the assessment of karyotype analysis, the 1231A3 NR-NSPCs met the criterion of abnormal karyotype.
