# Supplementary material for: Pathological classification of human iPSC-derived neural stem/progenitor cells towards safety assessment of transplantation therapy for CNS diseases
Source: Mol Brain. 2016 Sep 19;9:85. doi: 10.1186/s13041-016-0265-8 (PMC5027634; doi:10.1186/s13041-016-0265-8)
Supplement: Additional file 5: Table S3. — Summary of the in vitro de novo copy number variations (CNVs) in the NSPCs. (A) Total numbers of the de novo CNVs in NSPCs during neural differentiation and neurosphere culture by passage 7. (B) Numbers of the CNVs in NSPCs additionally identified after additional 5 passages of neurosphere culture. (XLSX 36 kb) [file 13041_2016_265_MOESM5_ESM.xlsx]

## Sheet: Sheet1
Table S3: Summary of the in vitro de novo copy number variations (CNVs) in the NSPCs
(A)
Line	Cell	Passage	Gain*	Loss*	Gene Count	OMIM Gene Count
1210B2	EB	P6	0	0	0	0
	NR	P7	1	0	2	1
1231A3	EB	P6	8	15	266	168
	NR	P7	28	4	1174	688
1201C1	EB	P6	2	4	38	19
	NR	P7	0	2	35	17
(B)
Line	Cell	Passage	Gain**	Loss**	Gene Count	OMIM Gene Count
1210B2	EB	P11	2	0	2	1
	NR	P12	6	0	24	5
1231A3	EB	P11	1	1	20	15
	NR	P12	53	0	4808	2969
1201C1	EB	P11	0	0	0	0
	NR	P12	0	0	0	0
(A) Total numbers of the de novo CNVs in NSPCs during neural differentiation and neurosphere culture by passage 7.
(B) Numbers of the CNVs in NSPCs additionally identified after additional 5 passages of neurosphere culture.
*Comparison of total numbers of CNVs in between NSPCs and these of their original iPSCs
**Comparison of total numbers of CNVs in between long-term cultured NSPCs and passage 6 or passage 7 NSPCs.
EB, embryoid bodies; NR, neural rosettes; OMIM, Online Mendelian Inheritance in Man
