# Supplementary material for: Pathological classification of human iPSC-derived neural stem/progenitor cells towards safety assessment of transplantation therapy for CNS diseases
Source: Mol Brain. 2016 Sep 19;9:85. doi: 10.1186/s13041-016-0265-8 (PMC5027634; doi:10.1186/s13041-016-0265-8)
Supplement: Additional file 6: Table S4. — De novo copy number variations (CNVs) identified in the 1210B2 iPSC-derived NSPCs. (XLSX 39 kb) [file 13041_2016_265_MOESM6_ESM.xlsx]

## Sheet: Sheet1
Table S4. De novo copy number variations (CNVs) identified in the 1210B2 iPSC-derived NSPCs
Line	Method	Stage*	Type	Chromosome	Full Location	Size (kbp)	Gene Count	Genes	OMIM ® Genes Count	OMIM ® Genes
1210B2	NR	NSPC	Gain	10	chr10:51604684-51780362	175.678	2	TIMM23, AGAP6	1	TIMM23 (605034)
1210B2	EB	Long	Gain	13	chr13:112316276-112540326	224.05	0		0
1210B2	EB	Long	Gain	10	chr10:51604684-51755110	150.426	2	TIMM23, AGAP6	1	TIMM23 (605034)
1210B2	NR	Long	Gain	20	chr20:25983966-26220123	236.157	5	LOC100134868, FAM182A, NCOR1P1, LOC284801, MIR663A	0
1210B2	NR	Long	Gain	17	chr17:18283414-18570681	287.267	9	EVPLL, LOC339240, LGALS9C, USP32P2, FAM106A, CCDC144B, TBC1D28, ZNF286B, FOXO3B	0
1210B2	NR	Long	Gain	10	chr10:51076322-51492959	416.637	4	PARG, AGAP8, LOC728407, AGAP7	1	PARG (603501)
1210B2	NR	Long	Gain	10	chr10:51595833-51763190	167.357	2	TIMM23, AGAP6	1	TIMM23 (605034)
1210B2	NR	Long	Gain	7	chr7:74162856-74289047	126.191	3	GTF2I, NCF1, GTF2IRD2	3	GTF2I (601679), NCF1 (608512), GTF2IRD2 (608899)
1210B2	NR	Long	Gain	2	chr2:131159015-131271516	112.501	1	LOC100216479	0
*NSPC, de novo CNVs in NSPCs during neural differentiation and neurosphere culture by passage 7; Long, de novo CNVs in NSPCs during neurosphere culture over 10 passages.
EB, embryoid bodies; NR, neural rosettes; OMIM, Online Mendelian Inheritance in Man
