# Supplementary material for: Pathological classification of human iPSC-derived neural stem/progenitor cells towards safety assessment of transplantation therapy for CNS diseases
Source: Mol Brain. 2016 Sep 19;9:85. doi: 10.1186/s13041-016-0265-8 (PMC5027634; doi:10.1186/s13041-016-0265-8)
Supplement: Additional file 7: Table S5. — De novo copy number variations (CNVs) identified in the 1231A3 iPSC-derived NSPCs. (XLSX 79 kb) [file 13041_2016_265_MOESM7_ESM.xlsx]

## Sheet: Sheet1
Table S5. De novo copy number variations (CNVs) identified in the 1231A3 iPSC-derived NSPCs
Line	Method	Stage*	Type	Chromosome	Full Location	Size (kbp)	Gene Count	Genes	OMIM ® Genes Count	OMIM ® Genes
1231A3	EB	NSPC	LossMosaic	X	X:55509429-67304342	11794.9	31	USP51, FOXR2, RRAGB, KLF8, UBQLN2, LOC550643, UQCRBP1, SPIN3, SPIN2B, SPIN2A, FAAH2, ZXDB, ZXDA, SPIN4, LOC92249, ARHGEF9, MIR1468, FAM123B, ASB12, MTMR8, ZC4H2, ZC3H12B, LAS1L, FRMD8P1, MSN, MIR223, VSIG4, HEPH, EDA2R, AR, OPHN1	17	RRAGB (300725), KLF8 (300286), UBQLN2 (300264), SPIN2B (300517), SPIN2A (300621), FAAH2 (300654), ZXDB (300236), ZXDA (300235), ARHGEF9 (300429), FAM123B (300647), MSN (309845), MIR223 (300694), VSIG4 (300353), HEPH (300167), EDA2R (300276), AR (313700), OPHN1 (300127)
1231A3	EB	NSPC	GainMosaic	X	X:34934230-43829824	8895.59	35	FAM47B, MAGEB16, CXorf22, CXorf59, CXorf30, FAM47C, PRRG1, LANCL3, XK, CYBB, DYNLT3, CXorf27, SYTL5, SRPX, RPGR, OTC, TSPAN7, MID1IP1, LOC286442, BCOR, ATP6AP2, LOC347411, CXorf38, MED14, LOC100132831, USP9X, DDX3X, NYX, CASK, GPR34, GPR82, PPP1R2P9, MAOA, MAOB, NDP	21	MAGEB16 (300762), PRRG1 (604428), XK (314850), CYBB (300481), DYNLT3 (300302), SRPX (300187), RPGR (312610), OTC (300461), TSPAN7 (300096), BCOR (300485), ATP6AP2 (300556), MED14 (300182), USP9X (300072), DDX3X (300160), NYX (300278), CASK (300172), GPR34 (300241), GPR82 (300748), MAOA (309850), MAOB (309860), NDP (300658)
1231A3	EB	NSPC	GainMosaic	X	X:27589081-32116532	4527.45	14	DCAF8L2, MAGEB10, DCAF8L1, IL1RAPL1, MAGEB2, MAGEB3, MAGEB4, MAGEB1, NR0B1, CXorf21, GK, TAB3, FTHL17, DMD	11	MAGEB10 (300761), IL1RAPL1 (300206), MAGEB2 (300098), MAGEB3 (300152), MAGEB4 (300153), MAGEB1 (300097), NR0B1 (300473), GK (300474), TAB3 (300480), FTHL17 (300308), DMD (300377)
1231A3	EB	NSPC	GainMosaic	X	X:10294165-16482947	6188.78	40	MID1, HCCS, ARHGAP6, AMELX, MSL3, FRMPD4, PRPS2, TLR7, TLR8-AS1, TLR8, TMSB4X, FAM9C, LOC100093698, ATXN3L, LOC100133123, EGFL6, TCEANC, RAB9A, TRAPPC2, OFD1, GPM6B, GEMIN8, GLRA2, FANCB, MOSPD2, ASB9, ASB11, PIGA, FIGF, PIR-FIGF, PIR, BMX, ACE2, TMEM27, CA5BP1, CA5B, INE2, ZRSR2, AP1S2, GRPR	30	MID1 (300552), HCCS (300056), ARHGAP6 (300118), AMELX (300391), MSL3 (300609), FRMPD4 (300838), PRPS2 (311860), TLR7 (300365), TLR8 (300366), TMSB4X (300159), FAM9C (300479), EGFL6 (300239), RAB9A (300284), TRAPPC2 (300202), OFD1 (300170), GPM6B (300051), GLRA2 (305990), FANCB (300515), ASB11 (300626), PIGA (311770), FIGF (300091), PIR (603329), BMX (300101), ACE2 (300335), TMEM27 (300631), CA5B …
1231A3	EB	NSPC	GainMosaic	X	X:115662743-122504324	6841.58	51	KLHL13, WDR44, MIR1277, DOCK11, IL13RA1, ZCCHC12, LONRF3, KIAA1210, PGRMC1, SLC25A43, SLC25A5-AS1, SLC25A5, CXorf56, UBE2A, NKRF, SEPT6, MIR766, SOWAHD, RPL39, SNORA69, UPF3B, RNF113A, NDUFA1, AKAP14, NKAP, RHOXF2B, RHOXF2, RHOXF1, NKAPP1, ZBTB33, FAM70A, ATP1B4, LAMP2, CUL4B, MCTS1, C1GALT1C1, CT47B1, CT47A3, CT47A10, CT47A12, CT47A5, CT47A1, CT47A4, CT47A8, CT47A2, CT47A9, CT47A11, CT47A6, CT47…	34	KLHL13 (300655), DOCK11 (300681), IL13RA1 (300119), ZCCHC12 (300701), PGRMC1 (300435), SLC25A43 (300641), SLC25A5 (300150), UBE2A (312180), NKRF (300440), SEPT6 (300683), RPL39 (601904), UPF3B (300298), NDUFA1 (300078), AKAP14 (300462), NKAP (300766), RHOXF2 (300447), RHOXF1 (300446), ZBTB33 (300329), LAMP2 (309060), CUL4B (300304), MCTS1 (300587), C1GALT1C1 (300611), CT47B1 (300790), CT47A11 (30…
1231A3	EB	NSPC	GainMosaic	X	X:139980759-147550787	7570.03	44	MIR320D2, SPANXB1, SPANXB2, SPANXF1, LDOC1, SPANXC, SPANXA2-OT1, SPANXA2, SPANXA1, SPANXD, SPANXE, MAGEC3, MAGEC1, MAGEC2, SPANXN4, SPANXN3, SLITRK4, SPANXN2, UBE2NL, SPANXN1, SLITRK2, CXorf1, MIR890, MIR888, MIR892A, MIR892B, MIR891B, MIR891A, CXorf51B, CXorf51A, MIR506, MIR507, MIR508, MIR514B, MIR509-1, MIR509-2, MIR509-3, MIR510, MIR514A1, MIR514A3, MIR514A2, FMR1-AS1, FMR1, FMR1NB	24	SPANXB1 (300669), LDOC1 (300402), SPANXC (300330), SPANXA2 (300493), SPANXA1 (300305), SPANXD (300670), SPANXE (300671), MAGEC3 (300469), MAGEC1 (300223), MAGEC2 (300468), SPANXN4 (300667), SPANXN3 (300666), SLITRK4 (300562), SPANXN2 (300665), SPANXN1 (300664), SLITRK2 (300561), CXorf1 (300565), MIR506 (300877), MIR508 (300874), MIR509-3 (300876), MIR509-1 (300875), MIR510 (300866), FMR1-AS1 (300…
1231A3	EB	NSPC	LossMosaic	X	X:146860671-149518599	2657.93	17	FMR1-AS1, FMR1, FMR1NB, AFF2, IDS, LOC100131434, CXorf40A, MAGEA9, MAGEA9B, HSFX2, HSFX1, TMEM185A, MAGEA11, MAGEA8, CXorf40B, LOC100272228, MIR2114	9	FMR1-AS1 (300805), FMR1 (309550), AFF2 (300806), IDS (300823), MAGEA9 (300342), MAGEA9B (300764), TMEM185A (300031), MAGEA11 (300344), MAGEA8 (300341)
1231A3	EB	NSPC	GainMosaic	X	X:149420823-152129819	2709	34	MAMLD1, MTM1, MTMR1, CD99L2, HMGB3, MIR4330, GPR50, VMA21, PASD1, PRRG3, FATE1, CNGA2, MAGEA4, GABRE, MIR452, MAGEA5, MAGEA10-MAGEA5, MAGEA10, GABRA3, MIR105-1, MIR767, MIR105-2, GABRQ, MAGEA6, CSAG3, CSAG2, MAGEA2, MAGEA2B, MAGEA12, CSAG1, MAGEA3, CETN2, NSDHL, ZNF185	25	MAMLD1 (300120), MTM1 (300415), MTMR1 (300171), CD99L2 (300846), HMGB3 (300193), GPR50 (300207), PRRG3 (300685), FATE1 (300450), CNGA2 (300338), MAGEA4 (300175), GABRE (300093), MAGEA5 (300340), MAGEA10 (300343), GABRA3 (305660), MIR105-1 (300811), MIR105-2 (300812), GABRQ (300349), MAGEA6 (300176), MAGEA2 (300173), MAGEA2B (300549), MAGEA12 (300177), MAGEA3 (300174), CETN2 (300006), NSDHL (30027…
1231A3	EB	NSPC	Loss	19	19:21187825-21306949	119.124	2	ZNF430, ZNF714	0
1231A3	EB	NSPC	Loss	15	15:28539974-29231868	691.894	12	HERC2, GOLGA8F, GOLGA8G, MIR4509-3, MIR4509-2, MIR4509-1, HERC2P9, WHAMMP2, LOC100289656, LOC646278, GOLGA6L7P, APBA2	2	HERC2 (605837), APBA2 (602712)
1231A3	EB	NSPC	Loss	16	16:13150697-13261322	110.625	1	SHISA9	1	SHISA9 (613346)
1231A3	EB	NSPC	GainMosaic	8	8:134059754-140911009	6851.26	15	TG, SLA, WISP1, NDRG1, ST3GAL1, ZFAT, ZFAT-AS1, MIR30B, MIR30D, LOC286094, KHDRBS3, FAM135B, COL22A1, KCNK9, TRAPPC9	10	TG (188450), SLA (601099), WISP1 (603398), NDRG1 (605262), ST3GAL1 (607187), ZFAT (610931), KHDRBS3 (610421), COL22A1 (610026), KCNK9 (605874), TRAPPC9 (611966)
1231A3	EB	NSPC	Loss	8	8:43442233-43786723	344.49	0		0
1231A3	EB	NSPC	Loss	8	8:129171393-129299649	128.256	0		0
1231A3	EB	NSPC	Loss	8	8:135026894-135147312	120.418	0		0
1231A3	EB	NSPC	Gain	7	7:12694638-12818003	123.365	1	ARL4A	1	ARL4A (604786)
1231A3	EB	NSPC	Loss	5	5:45954456-46332353	377.897	0		0
1231A3	EB	NSPC	Loss	5	5:154748271-154889022	140.751	0		0
1231A3	EB	NSPC	Loss	4	4:72330959-72446437	115.478	1	SLC4A4	1	SLC4A4 (603345)
1231A3	EB	NSPC	Loss	4	4:93772801-93981272	208.471	1	GRID2	1	GRID2 (602368)
1231A3	EB	NSPC	Loss	2	2:21903855-22060063	156.208	1	LOC645949	0
1231A3	EB	NSPC	Loss	2	2:166554036-166661358	107.322	1	GALNT3	1	GALNT3 (601756)
1231A3	iPSC	NSPC	Gain	X	X:36841109-36960454	119.345	0		0
1231A3	iPSC	NSPC	GainMosaic	X	X:34934230-43829824	8895.59	35	FAM47B, MAGEB16, CXorf22, CXorf59, CXorf30, FAM47C, PRRG1, LANCL3, XK, CYBB, DYNLT3, CXorf27, SYTL5, SRPX, RPGR, OTC, TSPAN7, MID1IP1, LOC286442, BCOR, ATP6AP2, LOC347411, CXorf38, MED14, LOC100132831, USP9X, DDX3X, NYX, CASK, GPR34, GPR82, PPP1R2P9, MAOA, MAOB, NDP	21	MAGEB16 (300762), PRRG1 (604428), XK (314850), CYBB (300481), DYNLT3 (300302), SRPX (300187), RPGR (312610), OTC (300461), TSPAN7 (300096), BCOR (300485), ATP6AP2 (300556), MED14 (300182), USP9X (300072), DDX3X (300160), NYX (300278), CASK (300172), GPR34 (300241), GPR82 (300748), MAOA (309850), MAOB (309860), NDP (300658)
1231A3	iPSC	NSPC	GainMosaic	X	X:27589081-32116532	4527.45	14	DCAF8L2, MAGEB10, DCAF8L1, IL1RAPL1, MAGEB2, MAGEB3, MAGEB4, MAGEB1, NR0B1, CXorf21, GK, TAB3, FTHL17, DMD	11	MAGEB10 (300761), IL1RAPL1 (300206), MAGEB2 (300098), MAGEB3 (300152), MAGEB4 (300153), MAGEB1 (300097), NR0B1 (300473), GK (300474), TAB3 (300480), FTHL17 (300308), DMD (300377)
1231A3	iPSC	NSPC	GainMosaic	X	X:10294165-16482947	6188.78	40	MID1, HCCS, ARHGAP6, AMELX, MSL3, FRMPD4, PRPS2, TLR7, TLR8-AS1, TLR8, TMSB4X, FAM9C, LOC100093698, ATXN3L, LOC100133123, EGFL6, TCEANC, RAB9A, TRAPPC2, OFD1, GPM6B, GEMIN8, GLRA2, FANCB, MOSPD2, ASB9, ASB11, PIGA, FIGF, PIR-FIGF, PIR, BMX, ACE2, TMEM27, CA5BP1, CA5B, INE2, ZRSR2, AP1S2, GRPR	30	MID1 (300552), HCCS (300056), ARHGAP6 (300118), AMELX (300391), MSL3 (300609), FRMPD4 (300838), PRPS2 (311860), TLR7 (300365), TLR8 (300366), TMSB4X (300159), FAM9C (300479), EGFL6 (300239), RAB9A (300284), TRAPPC2 (300202), OFD1 (300170), GPM6B (300051), GLRA2 (305990), FANCB (300515), ASB11 (300626), PIGA (311770), FIGF (300091), PIR (603329), BMX (300101), ACE2 (300335), TMEM27 (300631), CA5B …
1231A3	iPSC	NSPC	GainMosaic	X	X:115662743-122504324	6841.58	51	KLHL13, WDR44, MIR1277, DOCK11, IL13RA1, ZCCHC12, LONRF3, KIAA1210, PGRMC1, SLC25A43, SLC25A5-AS1, SLC25A5, CXorf56, UBE2A, NKRF, SEPT6, MIR766, SOWAHD, RPL39, SNORA69, UPF3B, RNF113A, NDUFA1, AKAP14, NKAP, RHOXF2B, RHOXF2, RHOXF1, NKAPP1, ZBTB33, FAM70A, ATP1B4, LAMP2, CUL4B, MCTS1, C1GALT1C1, CT47B1, CT47A3, CT47A10, CT47A12, CT47A5, CT47A1, CT47A4, CT47A8, CT47A2, CT47A9, CT47A11, CT47A6, CT47…	34	KLHL13 (300655), DOCK11 (300681), IL13RA1 (300119), ZCCHC12 (300701), PGRMC1 (300435), SLC25A43 (300641), SLC25A5 (300150), UBE2A (312180), NKRF (300440), SEPT6 (300683), RPL39 (601904), UPF3B (300298), NDUFA1 (300078), AKAP14 (300462), NKAP (300766), RHOXF2 (300447), RHOXF1 (300446), ZBTB33 (300329), LAMP2 (309060), CUL4B (300304), MCTS1 (300587), C1GALT1C1 (300611), CT47B1 (300790), CT47A11 (30…
1231A3	iPSC	NSPC	GainMosaic	X	X:139980759-147550787	7570.03	44	MIR320D2, SPANXB1, SPANXB2, SPANXF1, LDOC1, SPANXC, SPANXA2-OT1, SPANXA2, SPANXA1, SPANXD, SPANXE, MAGEC3, MAGEC1, MAGEC2, SPANXN4, SPANXN3, SLITRK4, SPANXN2, UBE2NL, SPANXN1, SLITRK2, CXorf1, MIR890, MIR888, MIR892A, MIR892B, MIR891B, MIR891A, CXorf51B, CXorf51A, MIR506, MIR507, MIR508, MIR514B, MIR509-1, MIR509-2, MIR509-3, MIR510, MIR514A1, MIR514A3, MIR514A2, FMR1-AS1, FMR1, FMR1NB	24	SPANXB1 (300669), LDOC1 (300402), SPANXC (300330), SPANXA2 (300493), SPANXA1 (300305), SPANXD (300670), SPANXE (300671), MAGEC3 (300469), MAGEC1 (300223), MAGEC2 (300468), SPANXN4 (300667), SPANXN3 (300666), SLITRK4 (300562), SPANXN2 (300665), SPANXN1 (300664), SLITRK2 (300561), CXorf1 (300565), MIR506 (300877), MIR508 (300874), MIR509-3 (300876), MIR509-1 (300875), MIR510 (300866), FMR1-AS1 (300…
1231A3	iPSC	NSPC	GainMosaic	X	X:149420823-152129819	2709	34	MAMLD1, MTM1, MTMR1, CD99L2, HMGB3, MIR4330, GPR50, VMA21, PASD1, PRRG3, FATE1, CNGA2, MAGEA4, GABRE, MIR452, MAGEA5, MAGEA10-MAGEA5, MAGEA10, GABRA3, MIR105-1, MIR767, MIR105-2, GABRQ, MAGEA6, CSAG3, CSAG2, MAGEA2, MAGEA2B, MAGEA12, CSAG1, MAGEA3, CETN2, NSDHL, ZNF185	25	MAMLD1 (300120), MTM1 (300415), MTMR1 (300171), CD99L2 (300846), HMGB3 (300193), GPR50 (300207), PRRG3 (300685), FATE1 (300450), CNGA2 (300338), MAGEA4 (300175), GABRE (300093), MAGEA5 (300340), MAGEA10 (300343), GABRA3 (305660), MIR105-1 (300811), MIR105-2 (300812), GABRQ (300349), MAGEA6 (300176), MAGEA2 (300173), MAGEA2B (300549), MAGEA12 (300177), MAGEA3 (300174), CETN2 (300006), NSDHL (30027…
1231A3	iPSC	NSPC	Loss	19	19:21187825-21306949	119.124	2	ZNF430, ZNF714	0
1231A3	iPSC	NSPC	Loss	15	15:28539974-29231868	691.894	12	HERC2, GOLGA8F, GOLGA8G, MIR4509-3, MIR4509-2, MIR4509-1, HERC2P9, WHAMMP2, LOC100289656, LOC646278, GOLGA6L7P, APBA2	2	HERC2 (605837), APBA2 (602712)
1231A3	iPSC	NSPC	GainMosaic	8	8:134059754-140911009	6851.26	15	TG, SLA, WISP1, NDRG1, ST3GAL1, ZFAT, ZFAT-AS1, MIR30B, MIR30D, LOC286094, KHDRBS3, FAM135B, COL22A1, KCNK9, TRAPPC9	10	TG (188450), SLA (601099), WISP1 (603398), NDRG1 (605262), ST3GAL1 (607187), ZFAT (610931), KHDRBS3 (610421), COL22A1 (610026), KCNK9 (605874), TRAPPC9 (611966)
1231A3	NR	NSPC	Gain	4	4:9514803-9668706	153.903	1	MIR548I2	0
1231A3	iPSC	NSPC	Loss	4	4:93772801-93981272	208.471	1	GRID2	1	GRID2 (602368)
1231A3	NR	NSPC	GainMosaic	2	2:85685733-118634348	32948.6	236	LOC100630918, MAT2A, GGCX, VAMP8, VAMP5, RNF181, TMEM150A, USP39, C2orf68, SFTPB, GNLY, ATOH8, LOC284950, ST3GAL5, LOC90784, POLR1A, PTCD3, SNORD94, IMMT, MIR4779, MRPL35, REEP1, KDM3A, CHMP3, RNF103-CHMP3, RNF103, RMND5A, CD8A, CD8B, LOC100286979, RGPD2, RGPD1, PLGLB1, PLGLB2, LOC285074, LINC00152, MIR4435-1, MIR4435-2, KRCC1, SMYD1, MIR4780, FABP1, THNSL2, FOXI3, C2orf51, EIF2AK3, RPIA, ANKRD36…	117	MAT2A (601468), GGCX (137167), VAMP8 (603177), VAMP5 (607029), RNF181 (612490), USP39 (611594), SFTPB (178640), GNLY (188855), ST3GAL5 (604402), IMMT (600378), MRPL35 (611841), REEP1 (609139), KDM3A (611512), CHMP3 (610052), RNF103 (602507), CD8A (186910), CD8B (186730), RGPD2 (612705), PLGLB1 (173340), RGPD1 (612704), SMYD1 (606846), FABP1 (134650), THNSL2 (611261), FOXI3 (612351), EIF2AK3 (6040…
1231A3	NR	NSPC	Gain	2	2:71235736-71341770	106.034	3	OR7E91P, NAGK, MCEE	2	NAGK (606828), MCEE (608419)
1231A3	NR	NSPC	GainMosaic	2	2:43457560-50769585	7312.02	44	THADA, PLEKHH2, LOC728819, DYNC2LI1, ABCG5, ABCG8, LRPPRC, PPM1B, SLC3A1, PREPL, CAMKMT, MIR548AD, SIX3, SIX2, UNQ6975, SRBD1, PRKCE, EPAS1, TMEM247, ATP6V1E2, RHOQ, PIGF, CRIPT, SOCS5, LOC388948, LOC100134259, MCFD2, TTC7A, C2orf61, CALM2, EPCAM, MIR559, MSH2, KCNK12, MSH6, FBXO11, FOXN2, PPP1R21, STON1-GTF2A1L, STON1, GTF2A1L, LHCGR, FSHR, NRXN1	31	THADA (611800), PLEKHH2 (612723), ABCG5 (605459), ABCG8 (605460), LRPPRC (607544), PPM1B (603770), SLC3A1 (104614), PREPL (609557), CAMKMT (609559), SIX3 (603714), SIX2 (604994), PRKCE (176975), EPAS1 (603349), RHOQ (605857), PIGF (600153), CRIPT (604594), SOCS5 (607094), MCFD2 (607788), TTC7A (609332), CALM2 (114182), EPCAM (185535), MSH2 (609309), KCNK12 (607366), MSH6 (600678), FBXO11 (607871)…
1231A3	NR	NSPC	GainMosaic	2	2:23824404-32681313	8856.91	110	KLHL29, ATAD2B, UBXN2A, MFSD2B, C2orf44, FKBP1B, SF3B14, TP53I3, PFN4, LOC375190, C2orf84, ITSN2, NCOA1, PTRHD1, CENPO, ADCY3, DNAJC27, DNAJC27-AS1, EFR3B, POMC, DNMT3A, MIR1301, DTNB, ASXL2, KIF3C, RAB10, FAM59B, HADHA, HADHB, GPR113, EPT1, CCDC164, OTOF, C2orf70, CIB4, KCNK3, C2orf18, CENPA, DPYSL5, MAPRE3, TMEM214, AGBL5, OST4, EMILIN1, KHK, CGREF1, ABHD1, PREB, C2orf53, TCF23, SLC5A6, C2orf28…	72	FKBP1B (600620), - (607835), TP53I3 (605171), ITSN2 (604464), NCOA1 (602691), CENPO (611504), ADCY3 (600291), DNAJC27 (613527), POMC (176830), DNMT3A (602769), DTNB (602415), ASXL2 (612991), KIF3C (602845), RAB10 (612672), HADHA (600890), HADHB (143450), EPT1 (607915), OTOF (603681), CIB4 (610646), KCNK3 (603220), CENPA (117139), DPYSL5 (608383), MAPRE3 (605788), EMILIN1 (130660), KHK (614058), C…
1231A3	NR	NSPC	Gain	2	2:16382190-16484005	101.815	0		0
1231A3	NR	NSPC	GainMosaic	2	2:14749-17828045	17813.3	77	FAM110C, SH3YL1, ACP1, FAM150B, TMEM18, LOC339822, SNTG2, TPO, PXDN, MYT1L, LOC730811, TSSC1, TRAPPC12, ADI1, RNASEH1, LOC100506054, RPS7, COLEC11, ALLC, LOC100505964, LOC727982, SOX11, LOC150622, LOC400940, LINC00487, CMPK2, RSAD2, LOC386597, RNF144A, LOC100506274, LOC339788, LINC00299, ID2, KIDINS220, MBOAT2, ASAP2, ITGB1BP1, CPSF3, IAH1, ADAM17, YWHAQ, TAF1B, GRHL1, KLF11, CYS1, RRM2, C2orf48,…	43	FAM110C (611395), ACP1 (171500), TMEM18 (613220), SNTG2 (608715), TPO (606765), PXDN (605158), MYT1L (613084), TSSC1 (608998), TRAPPC12 (614139), ADI1 (613400), RNASEH1 (604123), RPS7 (603658), COLEC11 (612502), SOX11 (600898), CMPK2 (611787), RSAD2 (607810), ID2 (600386), MBOAT2 (611949), ASAP2 (603817), ITGB1BP1 (607153), CPSF3 (606029), ADAM17 (603639), YWHAQ (609009), TAF1B (604904), GRHL1 (6…
1231A3	NR	NSPC	Gain	2	2:97858137-98259199	401.062	3	ANKRD36, LOC100506123, ANKRD36B	0
1231A3	NR	NSPC	Gain	2	2:129381418-129487317	105.899	0		0
1231A3	NR	NSPC	GainMosaic	2	2:125783567-137870773	12087.2	79	GYPC, BIN1, CYP27C1, ERCC3, MAP3K2, PROC, MIR4783, IWS1, MYO7B, LIMS2, GPR17, SFT2D3, WDR33, POLR2D, AMMECR1L, SAP130, UGGT1, HS6ST1, LOC389033, LOC100131320, RAB6C, LOC440905, POTEF, CCDC74B-AS1, CCDC74B, SMPD4, MZT2B, TUBA3E, CCDC115, IMP4, PTPN18, LOC100216479, CFC1B, CFC1, TISP43, LOC646743, CYP4F30P, GPR148, FAM123C, ARHGEF4, FAM168B, PLEKHB2, POTEE, LOC440910, WTH3DI, LOC389043, LOC401010, …	35	GYPC (110750), BIN1 (601248), ERCC3 (133510), MAP3K2 (609487), PROC (612283), MYO7B (606541), LIMS2 (607908), GPR17 (603071), POLR2D (606017), SAP130 (609697), UGGT1 (605897), HS6ST1 (604846), RAB6C (612909), SMPD4 (610457), MZT2B (613450), CCDC115 (613734), IMP4 (612981), PTPN18 (606587), CFC1 (605194), ARHGEF4 (605216), POTEE (608914), MZT2A (613449), GPR39 (602886), LYPD1 (610450), NCKAP5 (608…
1231A3	NR	NSPC	Gain	2	2:130748587-130966608	218.021	7	LOC440905, POTEF, CCDC74B-AS1, CCDC74B, SMPD4, MZT2B, TUBA3E	2	SMPD4 (610457), MZT2B (613450)
1231A3	NR	NSPC	Gain	2	2:131133380-131271516	138.136	1	LOC100216479	0
1231A3	NR	NSPC	Gain	2	2:132348507-132461431	112.924	2	RNU6-81, POTEKP	0
1231A3	NR	NSPC	GainMosaic	2	2:146549634-154983201	8433.57	25	PABPC1P2, ACVR2A, ORC4, MBD5, EPC2, KIF5C, LYPD6B, LYPD6, MMADHC, RND3, RBM43, NMI, TNFAIP6, MIR4773-2, MIR4773-1, RIF1, NEB, ARL5A, CACNB4, STAM2, FMNL2, PRPF40A, ARL6IP6, RPRM, GALNT13	18	ACVR2A (102581), ORC4 (603056), MBD5 (611472), EPC2 (611000), KIF5C (604593), LYPD6 (613359), MMADHC (611935), RND3 (602924), NMI (603525), TNFAIP6 (600410), RIF1 (608952), NEB (161650), ARL5A (608960), CACNB4 (601949), STAM2 (606244), PRPF40A (612941), RPRM (612171), GALNT13 (608369)
1231A3	NR	NSPC	GainMosaic	2	2:160769587-180201455	19431.9	125	PLA2R1, ITGB6, RBMS1, MIR4785, TANK, PSMD14, TBR1, SLC4A10, DPP4, GCG, FAP, IFIH1, GCA, KCNH7, FIGN, GRB14, COBLL1, SNORA70F, SLC38A11, SCN3A, SCN2A, CSRNP3, GALNT3, LOC100506124, TTC21B, LOC100506134, SCN1A, SCN9A, SCN7A, XIRP2, B3GALT1, STK39, CERS6, MIR4774, LOC100861402, NOSTRIN, SPC25, G6PC2, ABCB11, DHRS9, LRP2, BBS5, KBTBD10, FASTKD1, PPIG, C2orf77, PHOSPHO2, PHOSPHO2-KLHL23, KLHL23, SSB, …	88	PLA2R1 (604939), ITGB6 (147558), RBMS1 (602310), TANK (603893), PSMD14 (607173), TBR1 (604616), SLC4A10 (605556), DPP4 (102720), GCG (138030), FAP (600403), IFIH1 (606951), GCA (607030), KCNH7 (608169), FIGN (605295), GRB14 (601524), COBLL1 (610318), SCN3A (182391), SCN2A (182390), GALNT3 (601756), TTC21B (612014), SCN1A (182389), SCN9A (603415), SCN7A (182392), XIRP2 (609778), B3GALT1 (603093), …
1231A3	iPSC	NSPC	Loss	2	2:166554036-166661358	107.322	1	GALNT3	1	GALNT3 (601756)
1231A3	NR	NSPC	Gain	2	2:174144646-174245472	100.826	2	MLK7-AS1, CDCA7	1	CDCA7 (609937)
1231A3	NR	NSPC	GainMosaic	2	2:201455948-212784926	11329	86	AOX1, AOX2P, LOC100507140, BZW1, CLK1, PPIL3, NIF3L1, ORC2, FAM126B, NDUFB3, CFLAR, CFLAR-AS1, CASP10, CASP8, ALS2CR12, TRAK2, STRADB, ALS2CR11, TMEM237, MPP4, ALS2, CDK15, FZD7, SUMO1, NOP58, SNORD70, SNORD11B, SNORD11, BMPR2, FAM117B, ICA1L, WDR12, ALS2CR8, NBEAL1, CYP20A1, ABI2, RAPH1, CD28, CTLA4, ICOS, PARD3B, NRP2, INO80D, GCSHP3, NDUFS1, EEF1B2, SNORD51, SNORA41, GPR1, ZDBF2, ADAM23, LOC20…	49	AOX1 (602841), CLK1 (601951), NIF3L1 (605778), ORC2 (601182), NDUFB3 (603839), CFLAR (603599), CASP10 (601762), CASP8 (601763), TRAK2 (607334), STRADB (607333), TMEM237 (614423), MPP4 (606575), ALS2 (606352), FZD7 (603410), SUMO1 (601912), BMPR2 (600799), ALS2CR8 (607586), NBEAL1 (609816), ABI2 (606442), RAPH1 (609035), CD28 (186760), CTLA4 (123890), ICOS (604558), NRP2 (602070), NDUFS1 (157655),…
1231A3	NR	NSPC	Gain	2	2:204760304-204932197	171.893	1	ICOS	1	ICOS (604558)
1231A3	NR	NSPC	Gain	2	2:205385544-205515309	129.765	1	PARD3B	0
1231A3	NR	NSPC	GainMosaic	2	2:232197304-242221570	10024.3	122	ARMC9, MIR4777, B3GNT7, NCL, SNORA75, SNORD20, SNORD82, LINC00471, NMUR1, C2orf57, PTMA, MIR1244-1, MIR1244-3, MIR1244-2, PDE6D, COPS7B, MIR1471, NPPC, DIS3L2, ALPP, ECEL1P2, ALPPL2, ALPI, ECEL1, PRSS56, CHRND, CHRNG, TIGD1, MIR5001, EIF4E2, EFHD1, GIGYF2, KCNJ13, C2orf82, NGEF, NEU2, INPP5D, ATG16L1, SCARNA5, SCARNA6, SAG, DGKD, USP40, UGT1A8, UGT1A10, UGT1A9, UGT1A7, UGT1A6, UGT1A5, UGT1A4, UGT…	70	NCL (164035), SNORD20 (604012), SNORD82 (611133), NMUR1 (604153), PTMA (188390), PDE6D (602676), NPPC (600296), DIS3L2 (614184), ALPP (171800), ALPPL2 (171810), ALPI (171740), ECEL1 (605896), PRSS56 (613858), CHRND (100720), CHRNG (100730), TIGD1 (612972), EIF4E2 (605895), EFHD1 (611617), GIGYF2 (612003), KCNJ13 (603208), NGEF (605991), NEU2 (605528), INPP5D (601582), ATG16L1 (610767), SAG (18103…
1231A3	EB	Long	LossMosaic	X	X:40414695-45394916	4980.22	20	ATP6AP2, LOC347411, CXorf38, MED14, LOC100132831, USP9X, DDX3X, NYX, CASK, GPR34, GPR82, PPP1R2P9, MAOA, MAOB, NDP, EFHC2, FUNDC1, DUSP21, KDM6A, CXorf36	15	ATP6AP2 (300556), MED14 (300182), USP9X (300072), DDX3X (300160), NYX (300278), CASK (300172), GPR34 (300241), GPR82 (300748), MAOA (309850), MAOB (309860), NDP (300658), EFHC2 (300817), FUNDC1 (300871), DUSP21 (300678), KDM6A (300128)
1231A3	EB	Long	Gain	14	14:28223583-28330459	106.876	0		0
1231A3	NR	Long	GainMosaic	X	chrX:43580873-118362592	74781.7	477	MAOA, MAOB, NDP, EFHC2, FUNDC1, DUSP21, KDM6A, CXorf36, MIR221, MIR222, ZNF673, ZNF674, LOC401588, CHST7, SLC9A7, RP2, CXorf31, PHF16, RGN, NDUFB11, RBM10, UBA1, INE1, CDK16, USP11, ZNF157, SNORA11C, ZNF41, ARAF, SYN1, TIMP1, MIR4769, CFP, ELK1, UXT, LOC100133957, CXXC1P1, ZNF81, ZNF182, SPACA5, SPACA5B, ZNF630, SSX6, SSX5, SSX1, SSX3, SSX4B, SSX4, SLC38A5, FTSJ1, PORCN, EBP, TBC1D25, RBM3, WDR13…	309	MAOA (309850), MAOB (309860), NDP (300658), EFHC2 (300817), FUNDC1 (300871), DUSP21 (300678), KDM6A (300128), MIR221 (300568), MIR222 (300569), ZNF673 (300585), ZNF674 (300573), CHST7 (300375), SLC9A7 (300368), RP2 (300757), PHF16 (300618), RGN (300212), NDUFB11 (300403), RBM10 (300080), UBA1 (314370), INE1 (300164), CDK16 (311550), USP11 (300050), ZNF157 (300024), ZNF41 (314995), ARAF (311010), …
1231A3	NR	Long	GainMosaic	X	chrX:168546-27783725	27615.2	152	PLCXD1, GTPBP6, PPP2R3B-AS1, PPP2R3B, SHOX, CRLF2, CSF2RA, MIR3690, IL3RA, SLC25A6, ASMTL-AS1, ASMTL, P2RY8, AKAP17A, ASMT, DHRSX, ZBED1, CD99P1, LINC00102, CD99, XG, XGPY2, GYG2, ARSD, ARSE, ARSH, ARSF, CXorf28, MXRA5, PRKX, LOC389906, NLGN4X, MIR4770, VCX3A, HDHD1, MIR4767, STS, VCX, PNPLA4, MIR651, VCX2, VCX3B, KAL1, FAM9A, FAM9B, TBL1X, GPR143, SHROOM2, LOC100288814, WWC3, CLCN4, MID1, HCCS, …	110	GTPBP6 (300124), PPP2R3B (300339), SHOX (312865), SHOX (400020), CRLF2 (300357), CRLF2 (400023), CSF2RA (306250), CSF2RA (425000), IL3RA (308385), IL3RA (430000), SLC25A6 (300151), SLC25A6 (403000), ASMTL (300162), ASMTL (400011), P2RY8 (300525), AKAP17A (312095), AKAP17A (465000), ASMT (300015), ASMT (402500), ZBED1 (300178), CD99 (313470), CD99 (450000), XG (300879), GYG2 (300198), ARSD (300002…
1231A3	NR	Long	GainMosaic	X	chrX:118764583-155233731	36469.1	327	SEPT6, MIR766, SOWAHD, RPL39, SNORA69, UPF3B, RNF113A, NDUFA1, AKAP14, NKAP, RHOXF2B, RHOXF2, RHOXF1, NKAPP1, ZBTB33, FAM70A, ATP1B4, LAMP2, CUL4B, MCTS1, C1GALT1C1, CT47B1, CT47A3, CT47A10, CT47A12, CT47A5, CT47A1, CT47A4, CT47A8, CT47A2, CT47A9, CT47A11, CT47A6, CT47A7, GLUD2, GRIA3, THOC2, XIAP, STAG2, SH2D1A, ODZ1, LOC100129520, DCAF12L2, DCAF12L1, CXorf64, ACTRT1, SMARCA1, OCRL, APLN, XPNPEP…	206	SEPT6 (300683), RPL39 (601904), UPF3B (300298), NDUFA1 (300078), AKAP14 (300462), NKAP (300766), RHOXF2 (300447), RHOXF1 (300446), ZBTB33 (300329), LAMP2 (309060), CUL4B (300304), MCTS1 (300587), C1GALT1C1 (300611), CT47B1 (300790), CT47A11 (300592), CT47A1 (300780), CT47A2 (300781), CT47A3 (300782), CT47A4 (300783), CT47A8 (300787), CT47A9 (300788), CT47A6 (300785), CT47A7 (300786), GLUD2 (30014…
1231A3	NR	Long	GainMosaic	12	chr12:29658715-39679088	10020.4	25	TMTC1, IPO8, CAPRIN2, LOC100287314, TSPAN11, LOC100506660, DDX11, FAM60A, FLJ13224, DENND5B, DENND5B-AS1, METTL20, AMN1, H3F3C, C12orf35, RNU6-78, BICD1, FGD4, DNM1L, YARS2, PKP2, SYT10, ALG10, ALG10B, CPNE8	9	IPO8 (605600), CAPRIN2 (610375), DDX11 (601150), BICD1 (602204), FGD4 (611104), DNM1L (603850), YARS2 (610957), PKP2 (602861), ALG10 (603313)
1231A3	NR	Long	GainMosaic	12	chr12:18330663-25030007	6699.34	29	PIK3C2G, PLCZ1, CAPZA3, PLEKHA5, AEBP2, LOC100506393, PDE3A, SLCO1C1, SLCO1B3, SLCO1B7, SLCO1B1, SLCO1A2, IAPP, PYROXD1, RECQL, GOLT1B, C12orf39, GYS2, LDHB, KCNJ8, ABCC9, CMAS, ST8SIA1, KIAA0528, ETNK1, SOX5, MIR920, LINC00477, BCAT1	20	PIK3C2G (609001), PLCZ1 (608075), CAPZA3 (608722), PLEKHA5 (607770), PDE3A (123805), SLCO1C1 (613389), SLCO1B3 (605495), SLCO1B1 (604843), SLCO1A2 (602883), IAPP (147940), RECQL (600537), GYS2 (138571), LDHB (150100), KCNJ8 (600935), ABCC9 (601439), CMAS (603316), ST8SIA1 (601123), ETNK1 (609858), SOX5 (604975), BCAT1 (113520)
1231A3	NR	Long	GainMosaic	12	chr12:173786-12561586	12387.8	209	IQSEC3, LOC574538, SLC6A12, SLC6A13, KDM5A, CCDC77, B4GALNT3, NINJ2, WNK1, RAD52, ERC1, LOC100292680, FBXL14, WNT5B, MIR3649, ADIPOR2, CACNA2D4, LRTM2, LOC100271702, DCP1B, CACNA1C, CACNA1C-AS4, CACNA1C-IT3, CACNA1C-AS1, LOC283440, FKBP4, ITFG2, NRIP2, LOC100507424, FOXM1, C12orf32, TULP3, TEAD4, TSPAN9, PRMT8, EFCAB4B, PARP11, CCND2, C12orf5, FGF23, FGF6, C12orf4, RAD51AP1, DYRK4, AKAP3, NDUFA9,…	152	IQSEC3 (612118), SLC6A12 (603080), KDM5A (180202), B4GALNT3 (612220), NINJ2 (607297), WNK1 (605232), RAD52 (600392), ERC1 (607127), FBXL14 (609081), WNT5B (606361), ADIPOR2 (607946), CACNA2D4 (608171), DCP1B (609843), CACNA1C (114205), FKBP4 (600611), FOXM1 (602341), RHNO1 (614085), TULP3 (604730), TEAD4 (601714), TSPAN9 (613137), PRMT8 (610086), EFCAB4B (614178), CCND2 (123833), C12orf5 (610775)…
1231A3	NR	Long	GainMosaic	12	chr12:43190728-66248706	23058	353	ADAMTS20, PUS7L, IRAK4, TWF1, TMEM117, NELL2, DBX2, RACGAP1P, PLEKHA8P1, RNY5, ANO6, LOC400027, ARID2, SCAF11, SLC38A1, SLC38A2, SLC38A4, AMIGO2, MIR4698, PCED1B-AS1, PCED1B, RPAP3, ENDOU, RAPGEF3, SLC48A1, HDAC7, VDR, TMEM106C, COL2A1, SENP1, PFKM, ASB8, C12orf68, OR10AD1, H1FNT, ZNF641, ANP32D, C12orf54, OR8S1, LALBA, KANSL2, SNORA34, MIR1291, SNORA2A, SNORA2B, CCNT1, LOC255411, ADCY6, MIR4701,…	227	ADAMTS20 (611681), IRAK4 (606883), TWF1 (610932), NELL2 (602320), RNY5 (601824), ANO6 (608663), ARID2 (609539), SCAF11 (603668), SLC38A1 (608490), SLC38A2 (605180), SLC38A4 (608065), RPAP3 (611477), ENDOU (606720), RAPGEF3 (606057), SLC48A1 (612187), HDAC7 (606542), VDR (601769), COL2A1 (120140), SENP1 (612157), PFKM (610681), ZNF641 (613906), ANP32D (606878), LALBA (149750), CCNT1 (143055), ADCY…
1231A3	NR	Long	GainMosaic	12	chr12:71742441-89227133	17484.7	58	LGR5, ZFC3H1, THAP2, TMEM19, RAB21, TBC1D15, MRS2P2, TPH2, LOC283392, TRHDE, LOC100507377, ATXN7L3B, KCNC2, CAPS2, GLIPR1L1, GLIPR1L2, GLIPR1, KRR1, PHLDA1, NAP1L1, BBS10, OSBPL8, ZDHHC17, CSRP2, E2F7, NAV3, SYT1, MIR1252, MIR5692B, PAWR, PPP1R12A, OTOGL, PTPRQ, MYF6, MYF5, LIN7A, MIR617, MIR618, ACSS3, MIR4699, PPFIA2, CCDC59, C12orf26, TMTC2, SLC6A15, TSPAN19, LRRIQ1, ALX1, RASSF9, NTS, MGAT4C,…	36	LGR5 (606667), THAP2 (612531), RAB21 (612398), TBC1D15 (612662), TPH2 (607478), TRHDE (606950), KCNC2 (176256), CAPS2 (607724), GLIPR1L1 (610395), GLIPR1L2 (610394), GLIPR1 (602692), KRR1 (612817), PHLDA1 (605335), NAP1L1 (164060), BBS10 (610148), OSBPL8 (606736), ZDHHC17 (607799), CSRP2 (601871), E2F7 (612046), NAV3 (611629), SYT1 (185605), PAWR (601936), PPP1R12A (602021), PTPRQ (603317), MYF6 …
1231A3	NR	Long	GainMosaic	12	chr12:103375413-111818042	8442.63	85	C12orf42, STAB2, NT5DC3, GNN, HSP90B1, MIR3652, C12orf73, TDG, GLT8D2, HCFC2, NFYB, TXNRD1, EID3, CHST11, MIR3922, SLC41A2, C12orf45, ALDH1L2, KIAA1033, APPL2, C12orf75, NUAK1, CKAP4, TCP11L2, POLR3B, LOC100287944, RFX4, LOC100505978, RIC8B, C12orf23, MTERFD3, CRY1, BTBD11, PWP1, PRDM4, ASCL4, LOC728739, WSCD2, CMKLR1, FICD, SART3, ISCU, TMEM119, SELPLG, CORO1C, SSH1, DAO, SVOP, LOC100131733, USP…	54	STAB2 (608561), NT5DC3 (611076), HSP90B1 (191175), TDG (601423), HCFC2 (607926), NFYB (189904), TXNRD1 (601112), EID3 (612986), CHST11 (610128), SLC41A2 (610802), ALDH1L2 (613584), APPL2 (606231), NUAK1 (608130), POLR3B (614366), RFX4 (603958), RIC8B (609147), CRY1 (601933), PRDM4 (605780), ASCL4 (609155), CMKLR1 (602351), SART3 (611684), ISCU (611911), SELPLG (600738), CORO1C (605269), SSH1 (606…
1231A3	NR	Long	GainMosaic	12	chr12:116612687-124877988	8265.3	116	MED13L, MIR4472-2, LINC00173, MAP1LC3B2, C12orf49, RNFT2, HRK, FBXW8, TESC, FBXO21, NOS1, KSR2, RFC5, WSB2, VSIG10, PEBP1, TAOK3, SUDS3, SRRM4, HSPB8, LOC144742, CCDC60, TMEM233, PRKAB1, CIT, MIR1178, CCDC64, RAB35, GCN1L1, MIR4498, RPLP0, PXN-AS1, PXN, SIRT4, PLA2G1B, MSI1, COX6A1, TRIAP1, GATC, SRSF9, DYNLL1, LOC100506668, COQ5, RNF10, POP5, CABP1, MLEC, UNC119B, MIR4700, ACADS, SPPL3, HNF1A-AS…	71	MED13L (608771), HRK (603447), FBXW8 (609073), TESC (611585), FBXO21 (609095), NOS1 (163731), KSR2 (610737), RFC5 (600407), PEBP1 (604591), SUDS3 (608250), SRRM4 (613103), HSPB8 (608014), PRKAB1 (602740), CIT (605629), RAB35 (604199), GCN1L1 (605614), RPLP0 (180510), PXN (602505), SIRT4 (604482), PLA2G1B (172410), MSI1 (603328), COX6A1 (602072), SRSF9 (601943), DYNLL1 (601562), POP5 (609992), CAB…
1231A3	NR	Long	Gain	2	chr2:89048728-95622444	6573.72	10	RPIA, ANKRD36BP2, MIR4436A, LOC654342, GGT8P, ACTR3BP2, LOC90499, ANKRD20A8P, LOC442028, TEKT4	1	RPIA (180430)
1231A3	NR	Long	Gain	2	chr2:80613606-81383550	769.944	1	CTNNA2	1	CTNNA2 (114025)
1231A3	NR	Long	Gain	2	chr2:81486925-88906939	7420.01	59	LOC1720, FUNDC2P2, SUCLG1, DNAH6, C2orf89, TMSB10, KCMF1, TCF7L1, TGOLN2, RETSAT, ELMOD3, CAPG, SH2D6, LOC100630918, MAT2A, GGCX, VAMP8, VAMP5, RNF181, TMEM150A, USP39, C2orf68, SFTPB, GNLY, ATOH8, LOC284950, ST3GAL5, LOC90784, POLR1A, PTCD3, SNORD94, IMMT, MIR4779, MRPL35, REEP1, KDM3A, CHMP3, RNF103-CHMP3, RNF103, RMND5A, CD8A, CD8B, LOC100286979, RGPD2, RGPD1, PLGLB1, PLGLB2, LOC285074, LINC00…	32	SUCLG1 (611224), DNAH6 (603336), TMSB10 (188399), KCMF1 (614719), TCF7L1 (604652), TGOLN2 (603062), CAPG (153615), MAT2A (601468), GGCX (137167), VAMP8 (603177), VAMP5 (607029), RNF181 (612490), USP39 (611594), SFTPB (178640), GNLY (188855), ST3GAL5 (604402), IMMT (600378), MRPL35 (611841), REEP1 (609139), KDM3A (611512), CHMP3 (610052), RNF103 (602507), CD8A (186910), CD8B (186730), RGPD2 (61270…
1231A3	NR	Long	Gain	2	chr2:73488167-80600150	7111.98	58	FBXO41, EGR4, ALMS1, NAT8, ALMS1P, NAT8B, TPRKB, DUSP11, C2orf78, STAMBP, ACTG2, DGUOK, TET3, BOLA3, BOLA3-AS1, MOB1A, MTHFD2, SLC4A5, DCTN1, DCTN1-AS1, C2orf81, WDR54, RTKN, INO80B, INO80B-WBP1, WBP1, MOGS, MRPL53, CCDC142, TTC31, LBX2, LBX2-AS1, PCGF1, TLX2, DQX1, AUP1, HTRA2, LOXL3, DOK1, C2orf65, SEMA4F, HK2, POLE4, TACR1, MIR5000, FAM176A, MRPL19, GCFC2, LRRTM4, SNAR-H, REG3G, REG1B, REG1A, …	40	FBXO41 (609108), EGR4 (128992), ALMS1 (606844), NAT8 (606716), NAT8B (608190), TPRKB (608680), DUSP11 (603092), STAMBP (606247), ACTG2 (102545), DGUOK (601465), TET3 (613555), BOLA3 (613183), MOB1A (609281), MTHFD2 (604887), SLC4A5 (606757), DCTN1 (601143), RTKN (602288), WBP1 (606961), MOGS (601336), MRPL53 (611857), LBX2 (607164), PCGF1 (610231), TLX2 (604240), AUP1 (602434), HTRA2 (606441), LO…
1231A3	NR	Long	Gain	2	chr2:71173659-73476234	2302.57	20	ATP6V1B1, ANKRD53, TEX261, OR7E91P, NAGK, MCEE, MPHOSPH10, PAIP2B, ZNF638, DYSF, CYP26B1, EXOC6B, SPR, EMX1, SFXN5, RAB11FIP5, NOTO, SMYD5, PRADC1, CCT7	13	ATP6V1B1 (192132), NAGK (606828), MCEE (608419), MPHOSPH10 (605503), PAIP2B (611018), ZNF638 (614349), DYSF (603009), CYP26B1 (605207), EXOC6B (607880), SPR (182125), EMX1 (600034), RAB11FIP5 (605536), CCT7 (605140)
1231A3	NR	Long	Gain	2	chr2:57997266-58356966	359.7	1	VRK2	1	VRK2 (602169)
1231A3	NR	Long	Gain	2	chr2:58446666-60485161	2038.49	2	FANCL, FLJ30838	1	FANCL (608111)
1231A3	NR	Long	Gain	2	chr2:60771808-71164744	10392.9	84	BCL11A, PAPOLG, FLJ16341, REL, PUS10, PEX13, KIAA1841, LOC339803, C2orf74, AHSA2, USP34, SNORA70B, XPO1, FAM161A, CCT4, COMMD1, B3GNT2, MIR5192, TMEM17, EHBP1, LOC100132215, OTX1, DBIL5P2, WDPCP, MDH1, UGP2, VPS54, PELI1, LINC00309, LGALSL, AFTPH, MIR4434, LOC339807, SERTAD2, LOC400958, SLC1A4, CEP68, RAB1A, ACTR2, SPRED2, MIR4778, MEIS1-AS3, MEIS1, LOC644838, ETAA1, C1D, WDR92, PNO1, PPP3R1, CNR…	47	BCL11A (606557), REL (164910), PUS10 (612787), PEX13 (601789), XPO1 (602559), FAM161A (613596), CCT4 (605142), COMMD1 (607238), B3GNT2 (605581), EHBP1 (609922), OTX1 (600036), WDPCP (613580), MDH1 (154200), UGP2 (191760), VPS54 (614633), PELI1 (614797), SLC1A4 (600229), RAB1A (179508), ACTR2 (604221), SPRED2 (609292), MEIS1 (601739), ETAA1 (613196), C1D (606997), WDR92 (610729), PPP3R1 (601302), …
1231A3	NR	Long	Gain	2	chr2:50615497-50829031	213.534	1	NRXN1	1	NRXN1 (600565)
1231A3	NR	Long	Gain	2	chr2:50876683-51899728	1023.04	1	NRXN1	1	NRXN1 (600565)
1231A3	NR	Long	Gain	2	chr2:52004374-57901385	5897.01	28	ASB3, GPR75-ASB3, CHAC2, ERLEC1, MIR3682, GPR75, PSME4, ACYP2, TSPYL6, C2orf73, SPTBN1, RPL23AP32, EML6, RTN4, C2orf63, RPS27A, MIR4426, MTIF2, PRORSD1P, CCDC88A, CCDC104, SMEK2, PNPT1, EFEMP1, MIR217, MIR216A, MIR216B, CCDC85A	14	ASB3 (605760), ERLEC1 (611229), GPR75 (606704), PSME4 (607705), ACYP2 (102595), SPTBN1 (182790), RTN4 (604475), RPS27A (191343), MTIF2 (603766), CCDC88A (609736), SMEK2 (610352), PNPT1 (610316), EFEMP1 (601548), MIR216A (610944)
1231A3	NR	Long	Gain	2	chr2:46237208-50598358	4361.15	28	PRKCE, EPAS1, TMEM247, ATP6V1E2, RHOQ, PIGF, CRIPT, SOCS5, LOC388948, LOC100134259, MCFD2, TTC7A, C2orf61, CALM2, EPCAM, MIR559, MSH2, KCNK12, MSH6, FBXO11, FOXN2, PPP1R21, STON1-GTF2A1L, STON1, GTF2A1L, LHCGR, FSHR, NRXN1	20	PRKCE (176975), EPAS1 (603349), RHOQ (605857), PIGF (600153), CRIPT (604594), SOCS5 (607094), MCFD2 (607788), TTC7A (609332), CALM2 (114182), EPCAM (185535), MSH2 (609309), KCNK12 (607366), MSH6 (600678), FBXO11 (607871), FOXN2 (143089), STON1 (605357), GTF2A1L (605358), LHCGR (152790), FSHR (136435), NRXN1 (600565)
1231A3	NR	Long	Gain	2	chr2:12770-3280746	3267.98	12	FAM110C, SH3YL1, ACP1, FAM150B, TMEM18, LOC339822, SNTG2, TPO, PXDN, MYT1L, LOC730811, TSSC1	8	FAM110C (611395), ACP1 (171500), TMEM18 (613220), SNTG2 (608715), TPO (606765), PXDN (605158), MYT1L (613084), TSSC1 (608998)
1231A3	NR	Long	Gain	2	chr2:3345601-46153114	42807.5	270	TSSC1, TRAPPC12, ADI1, RNASEH1, LOC100506054, RPS7, COLEC11, ALLC, LOC100505964, LOC727982, SOX11, LOC150622, LOC400940, LINC00487, CMPK2, RSAD2, LOC386597, RNF144A, LOC100506274, LOC339788, LINC00299, ID2, KIDINS220, MBOAT2, ASAP2, ITGB1BP1, CPSF3, IAH1, ADAM17, YWHAQ, TAF1B, GRHL1, KLF11, CYS1, RRM2, C2orf48, MIR4261, HPCAL1, ODC1, SNORA80B, NOL10, ATP6V1C2, PDIA6, KCNF1, FLJ33534, C2orf50, PQL…	163	TSSC1 (608998), TRAPPC12 (614139), ADI1 (613400), RNASEH1 (604123), RPS7 (603658), COLEC11 (612502), SOX11 (600898), CMPK2 (611787), RSAD2 (607810), ID2 (600386), MBOAT2 (611949), ASAP2 (603817), ITGB1BP1 (607153), CPSF3 (606029), ADAM17 (603639), YWHAQ (609009), TAF1B (604904), GRHL1 (609786), KLF11 (603301), RRM2 (180390), HPCAL1 (600207), ODC1 (165640), PDIA6 (611099), KCNF1 (603787), ROCK2 (6…
1231A3	NR	Long	GainMosaic	2	chr2:12770-242783384	242771	1484	FAM110C, SH3YL1, ACP1, FAM150B, TMEM18, LOC339822, SNTG2, TPO, PXDN, MYT1L, LOC730811, TSSC1, TRAPPC12, ADI1, RNASEH1, LOC100506054, RPS7, COLEC11, ALLC, LOC100505964, LOC727982, SOX11, LOC150622, LOC400940, LINC00487, CMPK2, RSAD2, LOC386597, RNF144A, LOC100506274, LOC339788, LINC00299, ID2, KIDINS220, MBOAT2, ASAP2, ITGB1BP1, CPSF3, IAH1, ADAM17, YWHAQ, TAF1B, GRHL1, KLF11, CYS1, RRM2, C2orf48,…	882	FAM110C (611395), ACP1 (171500), TMEM18 (613220), SNTG2 (608715), TPO (606765), PXDN (605158), MYT1L (613084), TSSC1 (608998), TRAPPC12 (614139), ADI1 (613400), RNASEH1 (604123), RPS7 (603658), COLEC11 (612502), SOX11 (600898), CMPK2 (611787), RSAD2 (607810), ID2 (600386), MBOAT2 (611949), ASAP2 (603817), ITGB1BP1 (607153), CPSF3 (606029), ADAM17 (603639), YWHAQ (609009), TAF1B (604904), GRHL1 (6…
1231A3	NR	Long	Gain	2	chr2:95776905-97571376	1794.47	32	MRPS5, ZNF514, ZNF2, PROM2, KCNIP3, FAHD2A, TRIM43B, TRIM43, FAHD2CP, GPAT2, ADRA2B, ASTL, DUSP2, STARD7, LOC285033, TMEM127, CIAO1, SNRNP200, ITPRIPL1, NCAPH, NEURL3, ARID5A, KANSL3, FER1L5, LMAN2L, CNNM4, MIR3127, CNNM3, ANKRD23, ANKRD39, SEMA4C, FAM178B	15	MRPS5 (611972), ZNF2 (194500), KCNIP3 (604662), ADRA2B (104260), ASTL (608860), DUSP2 (603068), TMEM127 (613403), CIAO1 (604333), SNRNP200 (601664), NCAPH (602332), ARID5A (611583), LMAN2L (609552), CNNM4 (607805), CNNM3 (607804), ANKRD23 (610736)
1231A3	NR	Long	Gain	2	chr2:97651291-99577827	1926.54	17	FAM178B, FAHD2B, ANKRD36, LOC100506123, ANKRD36B, COX5B, ACTR1B, LOC728537, ZAP70, TMEM131, VWA3B, CNGA3, INPP4A, COA5, UNC50, MGAT4A, C2orf55	7	COX5B (123866), ACTR1B (605144), ZAP70 (176947), CNGA3 (600053), INPP4A (600916), COA5 (613920), MGAT4A (604623)
1231A3	NR	Long	Gain	2	chr2:99611120-108017987	8406.87	53	TSGA10, C2orf15, LIPT1, MITD1, MRPL30, LYG2, LYG1, TXNDC9, EIF5B, REV1, AFF3, LONRF2, CHST10, NMS, PDCL3, NPAS2, RPL31, TBC1D8, C2orf29, SNORD89, RNF149, MIR5696, CREG2, RFX8, MAP4K4, IL1R2, IL1R1, IL1RL2, IL1RL1, IL18R1, IL18RAP, MIR4772, SLC9A4, SLC9A2, MFSD9, TMEM182, LOC100287010, LOC150568, LOC284998, LOC100506421, POU3F3, MRPS9, GPR45, TGFBRAP1, C2orf49, FHL2, LOC285000, NCK2, C2orf40, UXS1…	30	TSGA10 (607166), LIPT1 (610284), MRPL30 (611838), TXNDC9 (612564), EIF5B (606086), REV1 (606134), AFF3 (601464), CHST10 (606376), PDCL3 (611678), NPAS2 (603347), MAP4K4 (604666), IL1R2 (147811), IL1R1 (147810), IL1RL2 (604512), IL1RL1 (601203), IL18R1 (604494), IL18RAP (604509), SLC9A4 (600531), SLC9A2 (600530), POU3F3 (602480), MRPS9 (611975), GPR45 (604838), TGFBRAP1 (606237), FHL2 (602633), NC…
1231A3	NR	Long	Gain	2	chr2:108168917-109585548	1416.63	12	LOC729121, RGPD4, SLC5A7, SULT1C3, SULT1C2, SULT1C2P1, SULT1C4, GCC2, LIMS1, RANBP2, CCDC138, EDAR	8	RGPD4 (612707), SLC5A7 (608761), SULT1C2 (602385), SULT1C4 (608357), GCC2 (612711), LIMS1 (602567), RANBP2 (601181), EDAR (604095)
1231A3	NR	Long	Gain	2	chr2:109595751-115767088	6171.34	67	EDAR, SH3RF3-AS1, SH3RF3, MIR4265, MIR4266, SEPT10, SOWAHC, RGPD5, RGPD6, LIMS3, LIMS3L, LIMS3-LOC440895, LOC440895, LOC100288570, LOC440894, MIR4267, MALL, MIR4436B2, MIR4436B1, NPHP1, LINC00116, LOC100507334, LOC151009, BUB1, ACOXL, BCL2L11, MIR4435-1, MIR4435-2, LOC541471, ANAPC1, MERTK, TMEM87B, FBLN7, ZC3H8, ZC3H6, RGPD8, TTL, POLR1B, CHCHD5, FLJ42351, SLC20A1, CKAP2L, IL1A, IL1B, IL37, IL36…	30	EDAR (604095), SEPT10 (611737), RGPD6 (612709), MALL (602022), NPHP1 (607100), BUB1 (602452), BCL2L11 (603827), ANAPC1 (608473), MERTK (604705), FBLN7 (611551), RGPD8 (602752), RGPD5 (612708), TTL (608291), POLR1B (602000), SLC20A1 (137570), IL1A (147760), IL1B (147720), IL37 (605510), IL36G (605542), IL36A (605509), IL36B (605508), IL36RN (605507), IL1RN (147679), PSD4 (614442), PAX8 (167415), C…
1231A3	NR	Long	Gain	2	chr2:115774980-122346118	6571.14	25	DPP10, LOC389023, DDX18, CCDC93, INSIG2, EN1, MARCO, C1QL2, STEAP3, C2orf76, DBI, TMEM37, SCTR, PCDP1, TMEM177, PTPN4, EPB41L5, TMEM185B, RALB, INHBB, LOC84931, GLI2, TFCP2L1, CLASP1, RNU4ATAC	17	DPP10 (608209), DDX18 (606355), INSIG2 (608660), EN1 (131290), MARCO (604870), C1QL2 (614330), STEAP3 (609671), DBI (125950), SCTR (182098), PTPN4 (176878), EPB41L5 (611730), RALB (179551), INHBB (147390), GLI2 (165230), TFCP2L1 (609785), CLASP1 (605852), RNU4ATAC (601428)
1231A3	NR	Long	Gain	2	chr2:122354136-124457999	2103.86	4	CLASP1, LOC254128, MKI67IP, TSN	3	CLASP1 (605852), MKI67IP (611970), TSN (600575)
1231A3	NR	Long	Gain	2	chr2:124565904-125002887	436.983	1	CNTNAP5	1	CNTNAP5 (610519)
1231A3	NR	Long	Gain	2	chr2:125175771-125298499	122.728	1	CNTNAP5	1	CNTNAP5 (610519)
1231A3	NR	Long	Gain	2	chr2:125392101-128059899	2667.8	6	CNTNAP5, GYPC, BIN1, CYP27C1, ERCC3, MAP3K2	5	CNTNAP5 (610519), GYPC (110750), BIN1 (601248), ERCC3 (133510), MAP3K2 (609487)
1231A3	NR	Long	Gain	2	chr2:128068700-132215684	4146.98	44	MAP3K2, PROC, MIR4783, IWS1, MYO7B, LIMS2, GPR17, SFT2D3, WDR33, POLR2D, AMMECR1L, SAP130, UGGT1, HS6ST1, LOC389033, LOC100131320, RAB6C, LOC440905, POTEF, CCDC74B-AS1, CCDC74B, SMPD4, MZT2B, TUBA3E, CCDC115, IMP4, PTPN18, LOC100216479, CFC1B, CFC1, TISP43, LOC646743, CYP4F30P, GPR148, FAM123C, ARHGEF4, FAM168B, PLEKHB2, POTEE, LOC440910, WTH3DI, LOC389043, LOC401010, RNU6-81	18	MAP3K2 (609487), PROC (612283), MYO7B (606541), LIMS2 (607908), GPR17 (603071), POLR2D (606017), SAP130 (609697), UGGT1 (605897), HS6ST1 (604846), RAB6C (612909), SMPD4 (610457), MZT2B (613450), CCDC115 (613734), IMP4 (612981), PTPN18 (606587), CFC1 (605194), ARHGEF4 (605216), POTEE (608914)
1231A3	NR	Long	Gain	2	chr2:132229720-142372492	10142.8	37	RNU6-81, TUBA3D, MZT2A, MIR4784, LOC150776, CCDC74A, POTEKP, C2orf27A, C2orf27B, ANKRD30BL, MIR663B, GPR39, LYPD1, NCKAP5, MIR3679, MGAT5, TMEM163, ACMSD, LOC100129961, CCNT2, YSK4, RAB3GAP1, ZRANB3, R3HDM1, MIR128-1, UBXN4, LCT, LOC100507600, MCM6, DARS, CXCR4, THSD7B, HNMT, SPOPL, NXPH2, LOC647012, LRP1B	17	MZT2A (613449), GPR39 (602886), LYPD1 (610450), NCKAP5 (608789), MGAT5 (601774), ACMSD (608889), CCNT2 (603862), RAB3GAP1 (602536), MIR128-1 (611774), UBXN4 (611216), LCT (603202), MCM6 (601806), DARS (603084), CXCR4 (162643), HNMT (605238), NXPH2 (604635), LRP1B (608766)
1231A3	NR	Long	Gain	2	chr2:142541120-157101185	14560.1	34	LRP1B, KYNU, ARHGAP15, GTDC1, ZEB2, ZEB2-AS1, DKFZp686O1327, PABPC1P2, ACVR2A, ORC4, MBD5, EPC2, KIF5C, LYPD6B, LYPD6, MMADHC, RND3, RBM43, NMI, TNFAIP6, MIR4773-2, MIR4773-1, RIF1, NEB, ARL5A, CACNB4, STAM2, FMNL2, PRPF40A, ARL6IP6, RPRM, GALNT13, LOC100144595, KCNJ3	24	LRP1B (608766), KYNU (605197), ARHGAP15 (610578), GTDC1 (610165), ZEB2 (605802), ACVR2A (102581), ORC4 (603056), MBD5 (611472), EPC2 (611000), KIF5C (604593), LYPD6 (613359), MMADHC (611935), RND3 (602924), NMI (603525), TNFAIP6 (600410), RIF1 (608952), NEB (161650), ARL5A (608960), CACNB4 (601949), STAM2 (606244), PRPF40A (612941), RPRM (612171), GALNT13 (608369), KCNJ3 (601534)
1231A3	NR	Long	Gain	2	chr2:157402460-157652090	249.63	1	GPD2	1	GPD2 (138430)
1231A3	NR	Long	Gain	2	chr2:158387376-172828829	14441.5	79	ACVR1C, ACVR1, UPP2, CCDC148-AS1, CCDC148, PKP4, DAPL1, TANC1, WDSUB1, BAZ2B, MARCH7, CD302, LY75-CD302, LY75, PLA2R1, ITGB6, RBMS1, MIR4785, TANK, PSMD14, TBR1, SLC4A10, DPP4, GCG, FAP, IFIH1, GCA, KCNH7, FIGN, GRB14, COBLL1, SNORA70F, SLC38A11, SCN3A, SCN2A, CSRNP3, GALNT3, LOC100506124, TTC21B, LOC100506134, SCN1A, SCN9A, SCN7A, XIRP2, B3GALT1, STK39, CERS6, MIR4774, LOC100861402, NOSTRIN, SPC…	56	ACVR1C (608981), ACVR1 (102576), PKP4 (604276), TANC1 (611397), BAZ2B (605683), MARCH7 (613334), CD302 (612246), LY75 (604524), PLA2R1 (604939), ITGB6 (147558), RBMS1 (602310), TANK (603893), PSMD14 (607173), TBR1 (604616), SLC4A10 (605556), DPP4 (102720), GCG (138030), FAP (600403), IFIH1 (606951), GCA (607030), KCNH7 (608169), FIGN (605295), GRB14 (601524), COBLL1 (610318), SCN3A (182391), SCN2…
1231A3	NR	Long	Gain	2	chr2:172841360-174617557	1776.2	11	HAT1, METAP1D, DLX1, DLX2, ITGA6, PDK1, RAPGEF4-AS1, RAPGEF4, ZAK, MLK7-AS1, CDCA7	9	HAT1 (603053), METAP1D (610267), DLX1 (600029), DLX2 (126255), ITGA6 (147556), PDK1 (602524), RAPGEF4 (606058), - (609479), CDCA7 (609937)
1231A3	NR	Long	Gain	2	chr2:174637059-185245027	10608	66	SP3, OLA1, LOC285084, SP9, CIR1, SCRN3, GPR155, WIPF1, CHRNA1, CHN1, ATF2, MIR933, ATP5G3, KIAA1715, EVX2, HOXD13, HOXD12, HOXD11, HOXD10, HOXD9, HOXD8, HOXD-AS2, MIR10B, HOXD4, HOXD3, HOXD-AS1, HOXD1, MTX2, MIR1246, LOC375295, HNRNPA3, MIR4444-1, NFE2L2, MIR3128, LOC100130691, AGPS, TTC30B, TTC30A, PDE11A, RBM45, OSBPL6, MIR548N, PRKRA, DFNB59, FKBP7, PLEKHA3, TTN-AS1, TTN, CCDC141, SESTD1, ZNF3…	46	SP3 (601804), OLA1 (611175), CIR1 (605228), WIPF1 (602357), CHRNA1 (100690), CHN1 (118423), ATF2 (123811), ATP5G3 (602736), KIAA1715 (610236), EVX2 (142991), HOXD13 (142989), HOXD12 (142988), HOXD11 (142986), HOXD10 (142984), HOXD9 (142982), HOXD8 (142985), MIR10B (611576), HOXD4 (142981), HOXD3 (142980), HOXD1 (142987), MTX2 (608555), HNRNPA3 (605372), NFE2L2 (600492), AGPS (603051), PDE11A (604…
1231A3	NR	Long	Gain	2	chr2:185264964-189119061	3854.1	8	ZNF804A, FSIP2, ZC3H15, ITGAV, FAM171B, ZSWIM2, CALCRL, TFPI	4	ZNF804A (612282), ITGAV (193210), CALCRL (114190), TFPI (152310)
1231A3	NR	Long	Gain	2	chr2:189129100-200164449	11035.3	52	GULP1, MIR561, DIRC1, COL3A1, MIR1245A, MIR1245B, MIR3606, COL5A2, MIR3129, WDR75, SLC40A1, ASNSD1, ANKAR, OSGEPL1, ORMDL1, PMS1, MSTN, C2orf88, HIBCH, INPP1, MFSD6, TMEM194B, NAB1, GLS, STAT1, STAT4, MYO1B, NABP1, SDPR, TMEFF2, PCGEM1, SLC39A10, DNAH7, STK17B, HECW2, CCDC150, LOC100130452, GTF3C3, C2orf66, PGAP1, ANKRD44, SF3B1, COQ10B, HSPD1, HSPE1, HSPE1-MOB4, MOB4, RFTN2, MARS2, BOLL, PLCL1, …	34	GULP1 (608165), DIRC1 (606423), COL3A1 (120180), COL5A2 (120190), SLC40A1 (604653), ANKAR (609803), ORMDL1 (610073), PMS1 (600258), MSTN (601788), HIBCH (610690), INPP1 (147263), MFSD6 (613476), NAB1 (600800), GLS (138280), STAT1 (600555), STAT4 (600558), MYO1B (606537), NABP1 (612103), SDPR (606728), TMEFF2 (605734), PCGEM1 (605443), SLC39A10 (608733), DNAH7 (610061), STK17B (604727), GTF3C3 (60…
1231A3	NR	Long	Gain	2	chr2:200351639-203295762	2944.12	36	FONG, C2orf69, TYW5, C2orf47, SPATS2L, KCTD18, SGOL2, AOX1, AOX2P, LOC100507140, BZW1, CLK1, PPIL3, NIF3L1, ORC2, FAM126B, NDUFB3, CFLAR, CFLAR-AS1, CASP10, CASP8, ALS2CR12, TRAK2, STRADB, ALS2CR11, TMEM237, MPP4, ALS2, CDK15, FZD7, SUMO1, NOP58, SNORD70, SNORD11B, SNORD11, BMPR2	19	- (614308), SPATS2L (613817), SGOL2 (612425), AOX1 (602841), CLK1 (601951), NIF3L1 (605778), ORC2 (601182), NDUFB3 (603839), CFLAR (603599), CASP10 (601762), CASP8 (601763), TRAK2 (607334), STRADB (607333), TMEM237 (614423), MPP4 (606575), ALS2 (606352), FZD7 (603410), SUMO1 (601912), BMPR2 (600799)
1231A3	NR	Long	Gain	2	chr2:203313502-204651243	1337.74	10	BMPR2, FAM117B, ICA1L, WDR12, ALS2CR8, NBEAL1, CYP20A1, ABI2, RAPH1, CD28	6	BMPR2 (600799), ALS2CR8 (607586), NBEAL1 (609816), ABI2 (606442), RAPH1 (609035), CD28 (186760)
1231A3	NR	Long	Gain	2	chr2:204666092-226305139	21639	156	CTLA4, ICOS, PARD3B, NRP2, INO80D, GCSHP3, NDUFS1, EEF1B2, SNORD51, SNORA41, GPR1, ZDBF2, ADAM23, LOC200726, DYTN, MDH1B, FASTKD2, MIR3130-1, MIR3130-2, CPO, KLF7, MIR2355, CREB1, METTL21A, CCNYL1, MIR4775, FZD5, PLEKHM3, LOC100507443, CRYGD, CRYGC, CRYGB, CRYGA, C2orf80, IDH1, IDH1-AS1, PIKFYVE, PTH2R, MAP2, UNC80, RPE, KANSL1L, ACADL, MYL1, LANCL1, CPS1, CPS1-IT1, ERBB4, MIR548F2, MIR4776-2, MI…	100	CTLA4 (123890), ICOS (604558), NRP2 (602070), NDUFS1 (157655), EEF1B2 (600655), GPR1 (600239), ADAM23 (603710), FASTKD2 (612322), CPO (609563), KLF7 (604865), CREB1 (123810), FZD5 (601723), CRYGD (123690), CRYGC (123680), CRYGB (123670), CRYGA (123660), IDH1 (147700), PIKFYVE (609414), PTH2R (601469), MAP2 (157130), UNC80 (612636), RPE (180480), KANSL1L (613833), ACADL (609576), MYL1 (160780), LA…
1231A3	NR	Long	Gain	2	chr2:226454596-228493520	2038.92	13	NYAP2, MIR548AR, LOC646736, MIR5702, IRS1, RHBDD1, COL4A4, COL4A3, MFF, TM4SF20, MIR5703, AGFG1, C2orf83	5	IRS1 (147545), COL4A4 (120131), COL4A3 (120070), MFF (614785), AGFG1 (600862)
1231A3	NR	Long	Gain	2	chr2:228661128-229806875	1145.75	3	CCL20, WDR69, SPHKAP	2	CCL20 (601960), SPHKAP (611646)
1231A3	NR	Long	Gain	2	chr2:230038423-230370114	331.691	2	PID1, DNER	2	PID1 (612930), DNER (607299)
1231A3	NR	Long	Gain	2	chr2:230491213-230718969	227.756	2	DNER, TRIP12	2	DNER (607299), TRIP12 (604506)
1231A3	NR	Long	Gain	2	chr2:230799895-240007403	9207.51	106	FBXO36, SLC16A14, SP110, SP140, SP140L, SP100, LOC151475, CAB39, ITM2C, LOC151484, GPR55, LOC348761, SPATA3, C2orf72, PSMD1, HTR2B, ARMC9, MIR4777, B3GNT7, NCL, SNORA75, SNORD20, SNORD82, LINC00471, NMUR1, C2orf57, PTMA, MIR1244-1, MIR1244-3, MIR1244-2, PDE6D, COPS7B, MIR1471, NPPC, DIS3L2, ALPP, ECEL1P2, ALPPL2, ALPI, ECEL1, PRSS56, CHRND, CHRNG, TIGD1, MIR5001, EIF4E2, EFHD1, GIGYF2, KCNJ13, C2…	65	FBXO36 (609105), SP110 (604457), SP140 (608602), SP100 (604585), CAB39 (612174), ITM2C (609554), GPR55 (604107), HTR2B (601122), NCL (164035), SNORD20 (604012), SNORD82 (611133), NMUR1 (604153), PTMA (188390), PDE6D (602676), NPPC (600296), DIS3L2 (614184), ALPP (171800), ALPPL2 (171810), ALPI (171740), ECEL1 (605896), PRSS56 (613858), CHRND (100720), CHRNG (100730), TIGD1 (612972), EIF4E2 (60589…
1231A3	NR	Long	Gain	2	chr2:240339974-242783384	2443.41	40	LOC150935, MIR4786, NDUFA10, OR6B2, PRR21, OR6B3, MYEOV2, OTOS, GPC1, PP14571, MIR149, ANKMY1, DUSP28, RNPEPL1, CAPN10, GPR35, AQP12B, AQP12A, KIF1A, AGXT, C2orf54, LOC200772, SNED1, MTERFD2, PASK, PPP1R7, ANO7, HDLBP, SEPT2, FARP2, STK25, BOK-AS1, BOK, THAP4, ATG4B, DTYMK, ING5, D2HGDH, GAL3ST2, NEU4	23	NDUFA10 (603835), OTOS (607877), GPC1 (600395), RNPEPL1 (605287), CAPN10 (605286), GPR35 (602646), AQP12A (609789), KIF1A (601255), AGXT (604285), PASK (607505), PPP1R7 (602877), ANO7 (605096), HDLBP (142695), SEPT2 (601506), STK25 (602255), BOK (605404), THAP4 (612533), ATG4B (611338), DTYMK (188345), ING5 (608525), D2HGDH (609186), GAL3ST2 (608237), NEU4 (608527)
*NSPC, de novo CNVs in NSPCs during neural differentiation and neurosphere culture by passage 6 or 7; Long, de novo CNVs in NSPCs during neurosphere culture over 10 passages.
EB, embryoid bodies; NR, neural rosettes; OMIM, Online Mendelian Inheritance in Man
