# Supplementary material for: Pathological classification of human iPSC-derived neural stem/progenitor cells towards safety assessment of transplantation therapy for CNS diseases
Source: Mol Brain. 2016 Sep 19;9:85. doi: 10.1186/s13041-016-0265-8 (PMC5027634; doi:10.1186/s13041-016-0265-8)
Supplement: Additional file 8: Table S6. — De novo copy number variations (CNVs) identified in the 1201C1 iPSC-derived NSPCs. (XLSX 35 kb) [file 13041_2016_265_MOESM8_ESM.xlsx]

## Sheet: Sheet1
Table S6. De novo copy number variations (CNVs) identified in the 1201C1 iPSC-derived NSPCs
Line	Method	Stage	Type	Chromosome	Full Location	Size (kbp)	Gene Count	Genes	OMIM ® Genes Count	OMIM ® Genes
1201C1	EB	NSPC	LossMosaic	X	X:130871946-134154647	3282.7	34	LOC286467, MST4, FRMD7, RAP2C, MBNL3, HS6ST2, HS6ST2-AS1, USP26, TFDP3, GPC4, GPC3, MIR363, MIR92A2, MIR19B2, MIR20B, MIR18B, MIR106A, CCDC160, PHF6, HPRT1, MIR450B, MIR450A1, MIR450A2, MIR542, MGC16121, MIR503, MIR424, LOC100506757, PLAC1, FAM122B, FAM122C, MOSPD1, CXorf69, FAM127C	16	- (300547), FRMD7 (300628), MBNL3 (300413), HS6ST2 (300545), USP26 (300309), TFDP3 (300772), GPC4 (300168), GPC3 (300037), MIR19B2 (300722), MIR106A (300792), PHF6 (300414), HPRT1 (308000), MIR503 (300865), MIR424 (300682), PLAC1 (300296), MOSPD1 (300674)
1201C1	EB	NSPC	Loss	16	16:13150697-13261322	110.625	1	SHISA9	1	SHISA9 (613346)
1201C1	EB	NSPC	Loss	8	8:43442076-43717568	275.492	0		0
1201C1	EB	NSPC	Gain	7	7:80540687-80742849	202.162	1	SEMA3C	1	SEMA3C (602645)
1201C1	EB	NSPC	Loss	4	4:93200526-93356821	156.295	1	GRID2	1	GRID2 (602368)
1201C1	EB	NSPC	Gain	2	2:165798270-165919969	121.699	1	SLC38A11	0
1201C1	NR	NSPC	LossMosaic	X	X:130871946-134154647	3282.7	34	LOC286467, MST4, FRMD7, RAP2C, MBNL3, HS6ST2, HS6ST2-AS1, USP26, TFDP3, GPC4, GPC3, MIR363, MIR92A2, MIR19B2, MIR20B, MIR18B, MIR106A, CCDC160, PHF6, HPRT1, MIR450B, MIR450A1, MIR450A2, MIR542, MGC16121, MIR503, MIR424, LOC100506757, PLAC1, FAM122B, FAM122C, MOSPD1, CXorf69, FAM127C	16	- (300547), FRMD7 (300628), MBNL3 (300413), HS6ST2 (300545), USP26 (300309), TFDP3 (300772), GPC4 (300168), GPC3 (300037), MIR19B2 (300722), MIR106A (300792), PHF6 (300414), HPRT1 (308000), MIR503 (300865), MIR424 (300682), PLAC1 (300296), MOSPD1 (300674)
1201C1	NR	NSPC	Loss	4	4:93200526-93356821	156.295	1	GRID2	1	GRID2 (602368)
*NSPC, de novo CNVs in NSPCs during neural differentiation and neurosphere culture by passage 6 or 7; Long, de novo CNVs in NSPCs during neurosphere culture over 10 passages.
EB, embryoid bodies; NR, neural rosettes; OMIM, Online Mendelian Inheritance in Man
