# Supplementary material for: Pathological classification of human iPSC-derived neural stem/progenitor cells towards safety assessment of transplantation therapy for CNS diseases
Source: Mol Brain. 2016 Sep 19;9:85. doi: 10.1186/s13041-016-0265-8 (PMC5027634; doi:10.1186/s13041-016-0265-8)
Supplement: Additional file 13: Table S7. — Primer information (XLSX 35 kb) [file 13041_2016_265_MOESM13_ESM.xlsx]

## Sheet: Sheet1
Table S7: Primer Information
Official name	Symbol	Gene ID	Primer sequence (5’ to 3’)
Endogenous Ctrl
glyceraldehyde-3-phosphate dehydrogenase	GAPDH	2597	S	CCACTTTGTCAAGCTCATTTCCT
			A	TCTCTTCCTCTTGTGCTCTTGCT
Pluripotency markers
POU class 5 homeobox 1	POU5F1	5460	S	GACAGGGGGAGGGGAGGAGCTAGG
			A	CTTCCCTCCAACCAGTTGCCCCAAAC
Nanog homeobox	NANOG	79923	S	GCAGAAGGCCTCAGCACCTA
			A	GGTTCCCAGTCGGGTTCAC
lin-28 homolog A	LIN28A	79727	S	ATGCACCGCTACGACGTGA
			A	CTTTTGCACCCCTCCCATTT
Neural differentiation markers
SRY (sex determining region Y)-box 1	SOX1	6656	S	AGCAGTTGTTTCTGGAAGAGTCTGT
			A	AGGCCCTTATCCCGGACTAA
paired box 6	PAX6	5080	S	ACCTGGCTAGCGAAAAGCAA
			A	CCCGTTCAACATCCTTAGTTTATCA
