# Supplementary material for: Pathological classification of human iPSC-derived neural stem/progenitor cells towards safety assessment of transplantation therapy for CNS diseases
Source: Mol Brain. 2016 Sep 19;9:85. doi: 10.1186/s13041-016-0265-8 (PMC5027634; doi:10.1186/s13041-016-0265-8)
Supplement: Additional file 14: Table S8. — Antibodies utilized for flow cytometry (XLSX 37 kb) [file 13041_2016_265_MOESM14_ESM.xlsx]

## Sheet: Sheet1
Table S8: Antibodies utilized for flow cytometry
1st antibody
CD324	E-cadherin(67A4)	Santa cruz biotechnology	sc21791
TRA-1-60	Alexa Fluor488 mouse anti-human TRA-1-60 antigen	BD Biosciences	560173
SSEA4	FITC Mouse anti-SSEA4	BD Biosciences	560126
PSA-NCAM	Anti-Polysialic Acid-NCAM, clone 2-2B	Millipore	MAB5324
2nd antibody for CD324
Anti-mouse IgG	Anti-mouse IgG Alexa488 goat anti-mouse IgG(H+L)	Thermo Fisher Scientific	A11029
2nd antibody for PSA-NCAM
Anti-Mouse IgM	Alexa Fluor488 goat anti-mouse IgM (µ chain)	Thermo Fisher Scientific	A21042
