# Supplementary material for: Pathological classification of human iPSC-derived neural stem/progenitor cells towards safety assessment of transplantation therapy for CNS diseases
Source: Mol Brain. 2016 Sep 19;9:85. doi: 10.1186/s13041-016-0265-8 (PMC5027634; doi:10.1186/s13041-016-0265-8)
Supplement: Additional file 15: Table S9. — Antibodies utilized for immunostaining (XLSX 43 kb) [file 13041_2016_265_MOESM15_ESM.xlsx]

## Sheet: Sheet1
Table S9: Antibodies utilized for immunostaining
Antibody	Company	Catalog#	Concentration used
βIII-tubulin	BioLegend	801201	x500(ICC)
hGFAP	Stem Cells	AB-123-U-050	x1000 (IHC)
GFAP	Abcam	ab33922	x500 (ICC)
HNA(3E1.3)	Millipore	MAB4383	x1500 (IHC)
Hu (ELAVL)	Thermo Fisher Scientific	A21271	x100 (ICC)
Ki67(MIB-1)	Dako	M7240	x50 (IHC)
Lamin A+C	Abcam	AB108595	x400 (IHC)
hNestin	BD Bioscience	556309	x100(IHC)
STEM121	Stem Cells	AB-121-U-050	x1000 (IHC)
IHC, immunohistochemistry; ICC, immunocytochemistry
